# Supplementary material for: Clinical Characteristics and Management of Angioedema Attacks in Polish Adult Patients with Hereditary Angioedema Due to C1-Inhibitor Deficiency
Source: J Clin Med. 2021 Nov 29;10(23):5609. doi: 10.3390/jcm10235609 (PMC8658320; doi:10.3390/jcm10235609)
Supplement: Supplementary file 1 [file jcm-10-05609-s001.zip]

Archive with 1 entries (1 files):
- jcm-1465270-supplementary.pdf
